# Supplementary material for: Digital Health Technologies for Maternal and Child Health in Africa and Other Low- and Middle-Income Countries: Cross-disciplinary Scoping Review With Stakeholder Consultation
Source: J Med Internet Res. 2023 Apr 7;25:e42161. doi: 10.2196/42161 (PMC10131761; doi:10.2196/42161)
Supplement: Multimedia Appendix 2 [file jmir_v25i1e42161_app2.xlsx]

## Sheet: Health
Author	Objective	Domain	Design	Sample	Tech	Deployment	Intervention Description	Outcomes &Measurement	Results	Recommendations
Abbass-Dick et al. 2017	To Develop and Piloting of an eHealth Breastfeeding Resource Targeting Fathers and Partners as Co-parents	Nutrition	Three phase design Phase I –needs assessment Phase II and III pre and post questionnaire	CHWs (n=12) Mothers (n=26) Fathers (n=24)	APP	< 1 month	Three phase study to design prototype breastfeeding co-parenting eHealth resource. To provide input on benefits of breastfeeding to inform the design of the prototype.	Information, and rating on the benefits of breastfeeding.	Improved paternal breastfeeding self-efficacy rates. CHWs, parents’ feedback on content and design of eHealth platform.	The study is effective in increasing parents’ (including fathers, CHW) breastfeeding knowledge, attitude and self-efficacy. Larger randomized controlled trial (RCT) to test effect of intervention on breastfeeding outcomes.
Adam et al. 2019	To measure the causal effect of the MOVIE intervention on exclusive breastfeeding and other infant feeding practices	Nutrition	Cluster Randomized Control Trial with mixed-methods evaluation of the Mobile Video Intervention for Exclusive breastfeeding (MOVIE) program	Community Healthcare workers (n=12) Pregnant women (n=1008)	Mobile Video Intervention	< 1 year	Cluster Randomised Trial by CHWs to measure the effect of MOVIE to promote health education on breastfeeding practices.	Breastfeeding information and infant feeding practices.	Inform health policy and expand on the development of video-based interventions for health education and promotion.	To develop maternal-child health education and a generation of innovative educational tools. The creation of accessible video health library.
Aneart et al. 2019	This qualitative study explored the experiences of women receiving mhealth-supported antenatal care in a village, from community health workers (CHWs) in rural Burkina Faso, Africa.	Health Education	Qualitative study which included semi-structured interviews with pregnant women	CHWs (n= Pregnant women (n= )	APP	<1year	CHWs entered patient clinical data manually in their smartphone during their home visits. All wireless transferred data was monitored by the midwives in the community clinic for arising medical complications	Increased use of mhealth to promote increased use of antenatal services	Increased early detection of pregnancy-related complications, collaboration between CHWs and mid-wives and	Mhealth supported visits of the CHWs have potential to increase maternal health knowledge and increase spousal involvement and patient-provider relationship.
Barron et al. (2016)	To assess feedback on services on the MomConnect mHealth MA	Health outcomes	Literature review	Pregnant women (n=583929)		< 1 year	An mHealth initiative with information for pregnant women via SMS continued to one year post-partum (one-way). Bi-directional communication including service quality rating, additional information requests (FAQ and helpdesk), complaint and compliment log, 10 day response time with automated escalation procedure	Service quality assessment	Improved service quality including, decreased drug stock-outs and HCP behaviour change	Integration of mHealth initiatives could improve service quality and efficient response to complaints. This technology could be extended beyond maternal and child health
Barry et al.2014	To examine the effect of Community Maternal and Newborn Health Family Meetings on Type of Birth Attendant and Completeness of Maternal and Newborn Care Received During Birth and the Early Postnatal Period in Rural Ethiopia		Baseline (n=1027) and Endline (n=1019) cross-sectional surveys conducted with women 4 Community Maternal and Newborn Health Family Meetings	Women (n= 2046) Family health meeting (n=1019)	None	None	community-level health workers to conduct prenatal Community Maternal and Newborn Health family meetings to build skills and care-seeking behaviours among pregnant women and family caregivers.	Increase in care completeness occurred from baseline to endline. A positive dose-response relationship existed between the number of meetings attended and greater care completeness	Improved use of antenatal care services and use of skilled health worker	Community-based packages of evidence-based interventions and skilled birth attendance can reduce these deaths.
Bogaert et al. 2017	To access the prevention of pregnancy complications through an e-health driven interpregnancy lifestyle intervention – study protocol of a multicentre randomised controlled trial	Health outcomes	Randomised Controlled Trial in control and intervention arm	Women in control (n=250) and in intervention (n=250)	APP	< 1 year	The two intervention phases postpartum, participants in the intervention group receive motivational reminders by e-mail every 3 months. The mobile app runs throughout the intervention periods and consists of four domains: nutrition, activity, weight, and mental wellbeing	Improve health outcomes for pregnancy complications	Improve effectiveness of the e-health driven for women between and during pregnancies to reduce pregnancy- and birth related complications	Increase eHealth programme for women between and during pregnancy to reduce pregnancy related complications.
Brown et al. 2020	To examine whether parents of infants aged three months or younger viewed gain- or loss-framed text messages as more helpful and which style was viewed as more likely to affect feeding practices.	Health Education and Nutrition	Quantitative online Survey and text messages on feeding practices.	Fathers (n=4) Mothers (n=31)	SMS	< 3 years	The survey was administered electronically using PsychData as the platform.	Improved information on infant feeding practices provided by health care providers.	Framing of text messages appeared to have little effect on parents’ acceptance of messages related to infant feeding practices. Parents were receptive to receiving messages from their infant’s healthcare provider once per week, in the morning.	Messaging may be a promising practice in paediatric primary care. To develop receiving messages from their child’s health care provider related to feeding.
Chhagan et al.2014	To describe the burden of mental health disorders among caregivers of young children aged 4–6 years living in an environment of poverty and high HIV seroprevalence	Maternal Mental Health	Longitudinal door-to-door household survey by CHWs	Mothers (n=936) Fathers (n=18) Grandmothers (n=211) Caregivers (N=1434)	None	None	The household survey on maternal mental health was administered by lay-workers	The caregivers exhibited PSTD symptoms and depressive and anxiety disorders. This shows the need for mental health interventions	There is a need for community based maternal mental health interventions.	South Africa to address these highly prevalent disorders; community-based mental health supports, available through decentralized health systems many be critical to delivering accessible interventions.
Coleman et al. 2018	To assess the informative maternal health SMS intervention, The Mobile Alliance for Maternal Action (MAMA) SMS, in Johannesburg,	Health Outcomes	Cluster Randomised Control Trial (RCT) study of mother-infant-pairs who were followed from pregnancy to one year postnatal to monitor maternal health outcomes. The intervention arm which received the SMS intervention	RCT cluster observational	SMS	>3 years	The MAMA project launched a maternal mHealth project in South Africa aiming to improve maternal, neonatal, and child health outcomes using informational SMS/text messages	Improvement in achieving complete maternal-infant continuum of care, provide evidence of a positive impact of informative maternal mHealth messaging sent to pregnant women and new mothers, particularly if the baseline or starting health outcomes are sub-optimal	Intervention participants were more likely to attend all recommended antenatal and postnatal visits including all recommended first year vaccinations	SMS-based maternal health information messages delivered to pregnant women may be a cost-effective strategy for bolstering ANC and childhood immunizations, even at very small margins of coverage increases
				Intervention arm, which received the SMS intervention included (n=235 mother-infant-pairs), while the control arm included (n=586 pairs)
Coleman et. 2018	We conducted a retrospective study to investigate the effectiveness of an mHealth messaging intervention aiming to improve maternal health and HIV outcomes	Health outcomes	Non-blind non-RCT an SMS recruitment database containing basic demographic data; a maternal AIDS CARE register database from the delivery sites	Non-RCT intervention arm (n=235) Control arm (n=586)	SMS	>3years	Maternal health SMSs were sent to 235 HIV-infected pregnant women twice per week in pregnancy and continued until the Infant’s first birthday.	mHealth interventions can have a positive impact on health outcomes and should be scaled nationally following comprehensive evaluation.	SMS based intervention led to an increase in ANC visits	Improvement in achieving complete maternal-infant continuum of care, provide evidence of a positive impact of informative maternal mHealth messaging sent to pregnant women and new mothers
Coojimans et al.	To investigate the effects of a Skin to Skin Care (SSC) intervention on maternal postpartum depressive symptoms and additional outcomes in mothers and their full-term infants.	Maternal Mental Health	RCT randomized controlled trial on maternal postpartum depressive symptoms and additional outcomes in mothers and their full-term infants.	Mothers and their infants (n=116)	None	None	The intervention starts immediately after birth and lasts for 5 weeks. Mothers in the control condition will not be requested to provide SSC.	SSC may benefit both the mother and her full-term infant in the short-and long-term.	SSC is shown to be effective in low-risk mother-infant dyads, then thought could be given to developing programs in high-risk samples and using SSC in a preventive manner.	SSC interventions integrated with maternal mental health could be beneficial in mother-infant dyads
Dol et al. 2019	The objective of this review is to determine the impact of mother-targeted mobile health (mHealth) education interventions available during the perinatal period in low- and middle-income countries on maternal and newborn outcome	Health outcomes/ Health education	Systematic Review	Inclusion criteria: studies that include mothers as part of the targeted population (e.g. with fathers, grandparents)	SMS/mobile	None	Interventions which include: mother-targeted mHealth education interventions during the antenatal or postnatal period. Mobile health interventions include mobile phones, smartphones, or tablet	Improved Attendance of ANC, infant mortality rates, Early Newborn deaths.	Improved mobile health education interventions available antenatal and postnatal have positive health outcomes	Mother targeted mobile health education interventions available antenatal and postnatal have positive health outcomes
Downs et al. 2019	To design an mHealth voice messaging intervention delivered to mothers and fathers targeting IYCF practices and examine its implementation and impact in households with children 6–23 months in three rural villages in Senegal	Health outcomes	FGD (6) and household surveys (n=46)	Mothers (n=	SMS. Voice messages	< 1 month	Voice messages were sent to the children's mothers and	voice messaging IYCF	Improve IYCF behaviours among young	Future research should entail scaling‐up the intervention
				Fathers (n=			fathers over a period of 4 weeks (two messages per week; eight messages in total),	interventions in Senegal have the potential to improve IYCF behaviours among young	children in the short term	and examining its sustainability over the long‐term.
							and 24‐hr dietary recalls and food frequency questionnaires (FFQs) were conducted	children in the short term.
							before and immediately after the implementation of the mHealth intervention to
							examine its impact on IYCF practices
Gebremariam et al. 2020	The aim of this study was to explore the feasibility of a short message service for breastfeeding education in Ethiopia	Nutrition	Four focus groups—two with mothers and two with fathers—were conducted with a total of 41 participants(Ethopia)	Mothers (n=20) Fathers (n=21)	SMS	< 1 year	The focus groups were convened to discuss a range of issues associated with infant feeding and mobile phone usage	Parents showed interests in receiving weekly SMS on improving infant feeding practices.	Improved infant feeding practices	Short message service–based interventions could therefore be an option for improving knowledge and awareness of parents regarding infant feeding
Goon et al.2014	Explore the perceptions and practices of pregnant women towards prevention of mother-to-child transmission of (HIV and AIDS)	Health Outcomes	Quantitative study applying the cross-sectional design was conducted in the 14 clinics (SA)	Mothers (n=73) in ANC	None	None	A random sample of 73 pregnant women who were seeking antenatal care for the first time were selected and interviewed.	The intervention improved HIV testing at ANC and overall improved MTCT	Improved HIV knowledge, Testing and counselling and prevention of MTCT	MTCT prevention and tackle stigma and upscale HIV testing in ANC facilities
Hackett et al. 2018	evaluate a smartphone-based application designed to assist community health workers with data collection, education delivery, gestational danger sign identification, and referrals.	Health outcome	Cluster Randomized Trial	CHWS (n=64) Intervention arm, Pregnant women (N=700) Intervention arm (379) AND Control (n=329)	Smartphone	< 1 year	Community health workers in 32 randomly selected villages were cluster-randomized to training on either smartphone household visits with pregnant women (intervention) or paper-based (control) protocols for use during	The smartphone intervention was associated with significantly higher facility delivery of mothers in intervention areas and ANC vists.	Mhealth enhance CHWs support and targeting safe motherhood	Smartphone-based job aids may enhance community health worker support and effectiveness as one component of intervention packages targeting safe motherhood
Van Heerden et al. 2019	The purpose of this study was to test the feasibility and acceptability of the Information for Action (IFA) mobile phone app		A total of 16 caregivers who received services from the CHVs were randomly selected to participate in 1 of 2 focus group discussions about their experience.	CHWs (n=10)	APP	< 1 month	The IFA app was designed for use by community health volunteers (CHVs), and repackages routinely collected data about children into useful, offline decision support for caregivers and program managers	The app was reported to help facilitate interactive dialog between CHVs and caregivers, leading to improved quality of home visits	Improvement in their client-provider relationship	The app was reported to help facilitate interactive dialog and increase ANC uptake and utilization.
				Caregivers (n=16)
Heyningen et al.	To describe the development of an ultra-short screening tool to detect antenatal depression, anxiety disorders and maternal suicidal ideation	Maternal Mental Health	Quantitative survey questionnaires and screening tools to assess mental health at clinics in Cape Town.	Pregnant Women (n=376)	none	none	Screening of perinatal mental health symptoms at a ANC facilities to improve early identification of perinatal mental health disorders.	Improved early diagnosis of perinatal mental health disorders and referrals.	Improved early identification of mental health and adaptable screening tool.	The tool is useful for the early identification of mental health symptoms and morbidity in the perinatal period
Hussein et al.2018	To investigate the feasibility of a smartphone-based hearing screening program for preschool children operated by community healthcare workers (CHWs) in community-based early childhood development (ECD) centers	Health outcome	Quantitative research design. Five CHWs were trained to map ECD centers and conduct smartphone-based hearing screenings within a poor community in South Africa over a 12-month period (SA)	CHWs (n=5) Toddlers (n= 6424)	APP	< 1 year	CHWs received a training session during which they were provided with information regarding ear and hearing healthcare	Intervention upscale hearing screening, referrals to clinics mobilising CHWs.	Smartphone-based hearing screening can be used by CHWs to detect unidentified children affected by hearing loss within ECD centers	Improved cost-effectiveness, quality and efficiency of, and access to, hearing health services in poorer communities, particularly where hearing healthcare providers are unavailable.
Kazi et al. 2017	To understand the demographics, phone usage and ownership characteristics, and feasibility among patients in rural and remote areas of Kenya of having text messaging (short messaging service, SMS)-based mHealth intervention for improvements in antenatal care attendance and routine immunization among children in Northern Kenya.	Health outcomes	Survey-based descriptive study was conducted between October 2014 and February 2015 at 8 health facilities in Northern Kenya as part of a program to scale up an mHealth service in rural and remote region	Mothers (n= 284 )	SMS	< 3yr	The study questionnaires included sections on patient demographics, mobile phone usage patterns, the feasibility of an SMS text messaging–based mHealth intervention, as well as accessibility to primary health	mHealth intervention (WelTel) used weekly SMS text messages to pregnant women.	Majority of pregnant women have access to mobile phone and would like to receive text messages from their health care provider	mHealth programs, if designed appropriately for these settings, may be an innovative way for engaging women in care for improved maternal and newborn child health outcomes in order to achieve sustainable development goals.
Kort et al. 2019	The objective of this study was to develop a systematic approach to determine acceptability and perceived utility of potential passive data collection technologies to inform selection and piloting of a device	Maternal Mental Health	Qualitative interviews, Cultural Assessment of Passive Data collection Technology (QualCAPDT) (SA)	Caregivers (n=107)	Wearables	< 1 year	Qualitative CAPDT using focus group discussions (FGDs), video demonstrations of simulated technology use, attribute rating with anchoring vignettes, and card ranking procedures	Improved community based passive data screening and use of wearable technology to access maternal mental health.	In both countries, the child's wearable time-lapse camera achieved many of the target attribute	Improved piloting passive data collection in a community. It is especially important for work with caregivers and young children for whom cultural beliefs and shared family environments strongly determine behaviour and potential uptake of new technology.
				CHWs (n=38)
				Nepal- CHWs (n=69)
Lamont et al. 2016	To review existing information on the use of short message services (SMSs) as a feasible tool to transmit health education information	Health Education	Narrative Synthesis Review	none	SMS	< 1 year	Databases were searched for	All studies demonstrated use or interest in SMS technology to facilitate health information messaging.	The use of SMS tool is effective in promoting health education.	The review highlights the practicality and willingness of utilising SMS technology to promote or enhance health education
							studies in which mobile phone SMSs were used to promote health education during pregnancy	Findings from several studies showed that pregnant women were both receptive and willing to use SMS
								technology to enhance their health.
Lee et al. 2016	To assess the effectiveness of mHealth interventions for maternal, Newborn and child health (MNCH) in low– and middle– income countries (LMIC	Health Outcomes	Systematic Review (Lit Review)	None	SMS	None	16 online international databases were searched to identify	improvement in morbidity or mortality, specifically decreased	SMS platforms improvement in health outcomes relating to maternal and child health outcomes.	Improvements in intermediate outcomes have nevertheless
							studies evaluating the impact of mHealth interventions on MNCH	risk of perinatal death in children of mothers who received		been reported in many studies and there is modest evidence that
							outcomes in LMIC, between January 1990 and May 2014	SMS support during pregnancy, compared with routine prenatal care		interventions delivered via SMS messaging can improve infant feeding.
LeFevre et al. (2018b)	To assess programme reach and SMS exposure to health information for pregnant women and new mothers		Literature Review	Pregnant women and new mothers registered on MomConnect (n=1159431)	SMS	< 1 year	MomConnect (See Barron et al. 2016 intervention description)	Determinants for early registration, opt-outs and drop-outs	At intervention mid-point (2016) expected registration targets were not met; 80% of expected SMS text messages received by registered users	mHealth requires rigorous and continuous M&E of delivery systems
Louw et al.	To evaluate whether it is feasible to use computerized cognitive training in a resource-poor context to improve cognitive function in children exposed to alcohol in utero.	Health outcome	Randomized controlled trial in the Saldanha Bay Municipal area, evaluating a custom-developed cognitive training program to improve the cognitive function of children aged between 4 and 6 years who were exposed to alcohol in the prenatal stage	Children in intervention (n=40 ) and control (n=40) exposed to alcohol and (n=40) children not exposed to alcohol will be included in a normative group	APP	< 1 year	Community workers will interview biological mothers to identify alcohol-exposed pregnancies. Alcohol-exposed children will be randomized into an intervention or a control group of 40 participants each using block randomization.	The use of CHWs to upscale community based interventions with a computerized component	Provide insight into whether computerized cognitive training is viable and effective in the South African context	Potential to provide a means of intervention globally and in other resource-poor context and expand the knowledge base regarding executive functioning and FASD
Martin et al.2001	The aim of this study was to determine if mothers in rural Uganda were willing and able to use the NeMo system during the first week of their infant’s life.	Health outcomes	Qualitative study, mothers were recruited at ANC, to be trained to use NEMO and interviews were conducted to gather feedback on NEMO	Mothers (n=20)	Wearables	< 1 month	A neonatal health assessment device consisting of a smartphone app and a wearable sensor (the NeMo system). Each mother was trained to use the NeMo system to assess her infant for signs of illness before leaving the hospital and was given the NeMo system to use at home for 1 week.	The NeMo system to seek care for their infants either called the health care or improved usability of health care facilities.	Nemo system improved usability of facility and improved infant care.	NeMo is a feasible and acceptable tool to aid mothers in rural Uganda to assess their infant’s health.
McBride et al. 2018	To describe the protocol for the development and evaluation of the mMom intervention, which is an integrated mobile health (mHealth) system designed to improve maternal and infant health knowledge, and behaviour among women in remote areas of Thai Nguyen, Vietnam	Health Education	This project featured the following four phases: (1) development of an mHealth platform; (2) ethnographic fieldwork and intervention; (3) intervention piloting; and (4) evaluation of the intervention’s impact on participants’ maternal health knowledge, behaviour, and interactions with the health system.	Literature Review	SMS	None	The intervention consists of 2 SMS message programs designed to support women’s health during pregnancy and new motherhood.	Mom project development process resulted in the successful development of the mMom system and piloting and implementation of the intervention as planned;	Improved maternal and infant health knowledge	The protocol outlines the development of the mMom intervention and describes critical next steps in understanding the impact of the intervention on participants and the wider health system
Mentjies et al. 2010	To describes the Perinatal Mental Health Project (PMHP), an intervention that addresses maternal mental health in Cape Town, South Africa	Maternal Mental Health	Health workers are trained to conduct mental health screening as a routine part of the antenatal service	CHWs Mothers	None	None	To provide comprehensive programme through free, on-site screening, counselling and psychiatric services. Mental health capacity building with a range of health workers is central to these programmes	The Project, partnered with public health services to integrate mental healthcare into regular maternal care by CHWs screening mothers in ANC.	The Project’s ongoing training and consultation with maternity staff shows increasing acceptance of and support for the integration of maternal mental health services	PMHP shows the feasibility of an integrated intervention in the local setting. Integrated maternal mental healthcare important opportunity to promote the well-being of mothers and children. offers an
Mokonnen et al. 2018	This study aims at assessing the caregivers’ knowledge and attitudes regarding acute diarrhoea in under-five children among refugee and host communities in Gambella Region, Ethiopia	Health outcomes	This cross-sectional study, employing multistage sampling, was carried out from September to December	A total of 1667 caregivers.	None	None	This intervention was developed to assess caregivers’ knowledge and attitudes on child diarrhoea. Questionnaire-based interviews were administered.	The study indicates that significant numbers of caregivers had inadequate knowledge and unfavourable	There is inadequate health education and knowledge by caregivers on childhood diarrhoea.	Designing and implementing an inclusive health education intervention focusing on uneducated child caregivers may be beneficial for improving knowledge and attitudes towards reducing the incidence of acute childhood diarrhoea in the region.
			2016. Data was collected by a questionnaire-based interview					attitudes about diarrhoea in under-five children
				Mothers (n=1598)
				Fathers (n=69)
Magawane et al.2015	To explore and describe the IPs of pregnant women at Dilokong hospital in Limpopo province.	Health outcomes	Qualitative, descriptive, explorative and contextual research design was used for the participants to describe the IPs used by pregnant women. Data were collected through unstructured one-on-one interviews.	Pregnant women (n=15)	None	None	To assess pregnant women’s indigenous practices which impact on child and maternal health.	IPs are regarded as an honourable health intervention by traditional health practitioners (THPs), families and pregnant women	IPs based on ancestral knowledge; IPs based on spiritual diviners versus church principles; restricted practices versus instructions followed during pregnancy; and labour and IPs during labour and delivery.	Knowledge about these indigenous practices could be used to develop guidelines for health care professionals regarding the advice they could give to pregnant women regarding IPs which could be harmful to the baby and the mother.
Malapo et al. 2016	To co-design using participatory action research to empower CHWs to use their own knowledge and experiences to define our shared design and research agenda.	Health education	Participatory action research to co- design a feedback-integrated platform for community health education using mobile media. .	CHWs (n=54)	APP	< 1 year	A series of , focus group discussions and workshops for CHWs to co-design , to exposure to mobile	CHWs were empowered to contribute productively to the design	Our results confirm that the participation of CHWs improved over the 18 months of th e study because they were given time to explore new technologies in their own space of work, life and play	Future, co-design approaches to provide feedback on health related issues to improve patient-provider communication.
							technologies encourage learning, share experiences and use of app.	Process. A mechanism of collecting
								feedback from the rural villages regarding different
								health issues through the phones of the CHWs
Miller et al. 2020	To explore the perceptions, experiences, and recommendations of key stakeholders in relation to a MHW amid a pilot study in 31 state-funded health care facilities	Health outcomes	two-stage qualitative study using semi-structured in-depth interviews with	Stakeholders (n=21)	None	None	Qualitative semi-structured interviews with stakeholders	To measure stakeholders perceived barriers and facilitators to the implementation on mobile health intervention	The results close collaboration with existing communal structures and creation of an incentive scheme to reward pregnant women to save	The MHW was perceived as a potential solution to reduce disparities in access to maternal health care. Financial incentives merit consideration
			stakeholders (N = 21) representing the following groups: community representatives, health
			care providers, health officials and representatives from phone provider companies	Community representatives (n=8)
				Health care providers (n=3)
				Health care officials (n=2)
				Phone providers (n=2)
Musabyimana et al. 2018	To explored perceptions of healthcare officials and beneficiaries regarding RapidSMS Rwanda, an mHealth system used by Community Health Workers (CHWs) that was scaled up nationwide in 2013.	Health Education	key informant interviews (n=28) and focus group discussions (n=10) with key stakeholders,	CHWs (N=36)	SMS	One-way	The RapidSMS system send automatic reminders to CHWs for clinical appointments,	Participants identified insufficient training, a lack of equipment, and low CHW motivation	RapidSMS was generally accepted by both CHWs and Parents.	mHealth program can be well accepted by both policymakers, health providers, and the community. Addressing these challenges will serve to strengthen future mHealth programs.
			providers, and beneficiaries of maternal and child health services				delivery, and post-natal care visits, with the intent of increasing attendance at antenatal care,	as the main challenges facing RapidSMS
				Mothers (n=39)			postnatal care visits and institutional delivery
				Fathers (n=17)
Mushaphi et al. 2017	To understand the maternal reasoning that influences optimum infant feeding practices of caregivers in semirural communities of Limpopo province.	Nutrition	Qualitative study among mothers in an ongoing birth cohort study was conducted; structured and semi-structured interviews were used to collect data	Focus group discussions (n=37)	None	None	The qualitative study focused on infant feeding, 4 FGDs and Interviews were conducted.	Exclusive breastfeeding was not practiced in this community due to cultural and religious beliefs and misinformation	None of the mothers’ breastfed for 6 months or more due to non-breast milk production, work and influence by elderly women.	The involvement of elderly women and church members in infant feeding education and promotion programs and the dissemination of breastfeeding information through mobile phones to younger mothers are recommended
				Children (n=314)
Nachega et al. 2016	To examine the acceptability and feasibility of mobile health (mHealth)/short message service (SMS) and community-based directly observed antiretroviral therapy (cDOT) as interventions to improve antiretroviral therapy (ART) adherence for preventing mother-to-child human immunodeficiency virus (HIV) transmission (PMTCT).	Health outcome	A mixed-method approach, Two qualitative focus group discussions with HIV-infected pregnant women (n=20) feasibility of two ART adherence interventions for PMTCT: 1) SMS text messaging and 2) patient-nominated cDOT supporters.	Pregnant women (n=20)	SMS	None .	The intervention included women receiving SMS ART adherence support messages such as reminders, motivation, and medication update for PMTCT	Focus group discussions revealed that cDOT supporters and adherence text messages were valued	mHealth and/or cDOT supporter as interventions to improve ART adherence are feasible	safe HIV status disclosure to treatment supporters and confidentiality of text messaging content about HIV and ART were deemed crucial
				IDI (n=109)
Nagar et al. 2018	To determine the effectiveness of a novel, digital pendant and voice reminder platform on increasing infant immunization adherence in rural Udaipur, India	Health outcomes (Immunization)	Cluster Randomized Trial conducted 3 arms of randomizations NFC sticker, NFC pendant, and NFC pendant with voice call reminder in local dialect.	96 village camps	Wearables	> 3 years	RCT to determine the effectiveness of a novel, digital pendant and voice reminder platform on increasing infant immunization adherence in rural Udaipur, India	Neither the NFC necklace nor the necklace with additional voice call reminders in the local dialect directly resulted in an increase in infant immunization timeliness through DTP3, the primary outcome	culturally symbolic necklace has potential to be an assistive tool in immunization campaigns
Noor et al.2007	To explore the relationship between infant feeding and maternal mental well-being among women of Bangladeshi and Pakistani ethnicity; and to explore the sources of advice, information and support available to women before and after childbirth	Nutrition	A cross-sectional survey of infant feeding and maternal well-being via	Women (n=86)	None	None	Interviews questions on a series of five questions on maternal	The study suggests that breast-feeding may be an important mediator	The association between method of feeding and maternal mood remained strong after controlling for the effects of English language and maternal education.	Community-based programmes tailored to the needs of Bangladeshi and Pakistani women which support breast-feeding and encourage exclusive breast-feeding may be of benefit
			structured interviews conducted in the home				mood, then a set of questions on the experiences of	of maternal mental well-being after childbirth
							women during their pregnancy and postnatal period,
							particularly in relation to the access and provision of
Norris et al. 2014	To review the literature and examine contemporary child growth in terms of stunting prevalence across Africa and implications of child nutrition	Nutrition	Systematic Review performed a literature search using three electronic databases (PubMed, Science Direct databases, and Cochrane Library)	None	None	None	Systematic review on child growth, stunning and child nutrition	The ‘first 1,000 days’ initiatives to improve maternal and child nutrition through the promotion of regular attendance of ante and postnatal health services, breastfeeding support, child linear growth monitoring, and immunisation campaigns can	improve maternal nutrition during pregnancy and infant nutrition through the promotion and support of breastfeeding	The implication for child nutrition is that African countries need not only apply a multisectoral ap proach to accelerate the reduction in stunting levels, but also to arrest and prevent obesity
								boost efforts to reduce child stunting and undernutrition.
Okuga et al. 2017	To explore illness recognition, decision-making, and appropriate care-seeking for mothers and Newborn illnesses in two districts in eastern Uganda	Health outcome	This was a cross-sectional study using qualitative methods. We conducted 48 event narratives: eight women’s saving groups and community leaders Maternal and Newborn deaths and 16 maternal and Newborn illnesses. conducted six FGDs with	Mothers (n=48)	None	None	Women and caretakers reported that community initiatives including the presence of community health workers and women’s saving groups helped in enhancing illness maternal and new-born complications recognition, decision-making, and care-seeking for	Our qualitative study suggests that community approaches may play a role in illness recognition,decision-making, and care-seeking for maternal and new-born illness	CHWs and community-based interventions may play a role in early illness recognition and care-seeking for sick mothers and infants	The role of primary facilities in providing care for maternal and new-born emergencies might need to be reviewed.
Peters et al.2018	To summarise lessons learnt from MOMCONNECT technology and architecture, content and user engagement, financial health, and monitoring and evaluation.		Literature Review	Mothers	App/ SMS	None	MomConnect is the only mobile health programme globally	There’s a need for collaborative, government leadership,	MomConnect represents a significant starting point with the ability to add new users, features and links to other health services and databases as technology advances and smartphone access increases	MomConnect represents a significant starting point with the ability to add new users, features and links to other health technology advances and smartphone access increases services and databases as
							to have reached >60% coverage of all pregnant women	and
							nationally, with 1.7 million subscribers	technology
								partners, and most importantly the efforts, enthusiasm
								and engagement of health workers and pregnant
								and postpartum women
Plessis et al. 2016	This chapter interrogates whether we are making progress in our country to improve breastfeeding practices	Health outcomes	Literature Review	None	None	None	The chapter determines what has been done to promote breastfeeding, including which policy changes have imminently promoted breastfeeding	The chapter determines what has been done to promote breastfeeding, including which policy changes have imminently promoted breastfeeding.	The review reveals strides in breastfeeding as a component of infant and young child feeding (IYCF) over the past few years.	The chapter makes practical recommendations to restore breastfeeding as the 'new' norm for infant nutrition in all sectors of South African society.
Poudyal et al. 2019	To pilot test using wearable sensors to generate passive sensing data that distinguish adolescent mothers with depression from those without depression	Maternal Mental Health	Qualitative formative component; an observational, passive data collection component; and a care monitoring component	Mothers (n=40)	Wearables, Bluetooth	< 1 year	Data will be collected using GPS data through mobile phones and using mother-infant proximity data and verbal stimulation and audio recordings.	The study is currently underway, and recruitment for participants is open. A community advisory board for the study has been formed	The StandStrong app provides a framework for therapists to work with clients, measure progress, and identify opportunities for therapeutic goals.	To develop technological screening tools using passive data, video recording for determine maternal mental health screenings.
				Depressed mothers (n=20), non-depressed mothers (n=20)
Raditlhalo et al. 2015	The study focused on determining the knowledge and practices of pregnant women with regard the vaginal bleeding during first trimester at Polokwane Municipality of Capricorn District Limpopo Province, South Africa.	Health Outcome	A qualitative, exploratory and descriptive	Pregnant women (n=20)	None	None	Interviews conducted on pregnant women to determine knowledge and practices regarding virginal bleeding	Improved knowledge on sudden vaginal bleeding and practices with	To integrate influences on virginal bleeding with health education	To provide counselling, information, education and communication to pregnant mothers to increase their awareness and thus enable early recognition of serious health problems during pregnancy and post-prenatal
			design was used. Semi-structured interviews with pregnant women admitted at a hospital.					regard to health seeking behavior during vaginal bleeding
Rotheram et al.	Pregnant women living with HIV (WLH) face daily challenges maintaining their own and their babies’ health and mental health.	Maternal Mental Health	a cluster randomized controlled trial, WLH are invited to attend four antenatal and	Pregnant WLWH (n=1200)	APP	< 1 year	Mobile phones are used to collect	Data collection with cellular phones are innovative and effective in low-resource settings. Standard	A solely, pharmacological delivery approach to PMTCT is unlikely to be sufficient. An intervention useful to challenges related to maternal and infant health and well-being.	Innovative data collection method; Peer Mentors may be useful in supporting WLH to cope with these challenges
			four postnatal small group sessions led by a peer WLH (a Peer Mentor in KZN	Clinic (n=8); control arm [n=600; clinic n=4)			routine information, complete questionnaires and remain in contact with participants over time	PMTCT programs are not designed to address the daily challenges
Scott et al.2017	Evaluate whether extended family members affected the success of an information intervention promoting infant health	Health education	A sequential mixed-methods	5 FGDs, with 37 participants of 48 invited	None	None	The intervention mixed method including FGDs, Interviews on on infant feeding	Qualitative analysis suggested that	The intervention	Inclusive
			study based on a cluster randomised controlled trial				behaviours,	grandmothers, who act as secondary caregivers and	impacts are diminished by paternal grandmothers.	health education approaches that respect the need to
			of a peer-led home-education intervention conducted	(mothers=16; grandmothers=15; peer counsellors=6), and			practices, knowledge and	provide resources for infants, were slower to dismiss	Intervention success could be increased by integrating senior women.	tackle existing traditional beliefs and the roles that grandmothers play, may overcome this friction and improve the effectiveness of the intervention.
			in Mchinji District, Malawi	10 semi-structured interviews (village chiefs=4, fathers=4;			infant feeding.	traditionally held practices and adopt intervention
				CHW=2)				messages.
			12-24 clusters intervention, FGD (n=5), Interviews (n=10)
Seebregts et al.2018	Inclusive health education approaches that respect the need to tackle existing traditional beliefs and the roles that grandmothers play, may overcome this friction and improve the effectiveness of the intervention.	Health Education	Literature Review	None	MA, SMS, USSD	< 1 year	MOMConnect intervention	Technical considerations in resource constrained settings; data extraction; system maintenance; strengthened health services	mHealth may be rapidly implemented to be extensible, scalable and inclusive in the South African PHC context	MHealth sustainability required open architecture guided by policy and endorsed by government
Shiferaw et al.2016	To examine the effects of a Locally Developed mHealth Intervention on Delivery and Postnatal Care Utilization;	Health outcomes	A non-randomized controlled study was conducted in the Amhara region, Ethiopia in 10 ANC health facilities (5 intervention, 5 control) together	Intervention arm (women =477) Control (n= 456) CHWs (n= 15)	APP	< 1 year	Health	Increase in percentage of women who had delivery and postnatal	a locally customized mHealth application during ANC can	Possible mechanisms of action of various components of
							workers in the intervention group received an android phone (3 phones per facility) loaded with an application that sends reminders for scheduled visits during antenatal care (ANC), delivery and postnatal care (PNC), and educational messages on dangers signs and common complaints during pregnancy	care in the health center as the number of visits increase. The difference in the percentage of delivery between women with one and four antenatal care visits in the intervention health centers	significantly improve delivery and postnatal care service utilization possibly through positively influencing the behaviour of health workers and their clients.	existing mobile health solutions and evaluate their effectiveness in other priority health programs such as malnutrition, family planning and immunization of children on a bigger scale
Taylor et al. 2017	To explore how a limited donor milk supply should be allocated across very low birthweight infants in South Africa considering 2 outcomes: maximising lives saved and minimising costs	Health outcomes	Using a secondary literature, using clinical data from Groote Schuur Hospital in Cape Town to help parameterise our model as outlined below	None	None	None	This study developed a probabilistic cohort Markov decision model with 10,000 infants across 4 birthweight groups. We evaluated allocation scenarios in which infants in each group could be exclusively formula‐fed or fed donor milk for 14 or 28 days and thereafter formula until death or discharge	The use of donor human breast milk is a cost‐effective alternative to the use of formula milk when a mother's own milk is unavailable or limited in supply	Health outcomes would be maximised by prioritising the lowest birthweight infants, but that cost savings would be maximised by prioritising those in the 1,000–1,250 g and then the 1,251–1,500 g birthweight groups.	One option is to prioritise saving money in the short‐term to use the savings to invest in the milk banking infrastructure for the long-term
Unger et al. 2017	To determine SMS programs for maternal and child health need to adapt and make available messaging for miscarriage, stillbirth, and infant loss	Health outcomes	Randomised Control Trial for Mobile Solutions for Women’s and Children’s Health (MSWC) pre-RCT focus group discussions and post-RCT interviews, with representative women from the communities where we work	Mothers antenatal	SMS	<1 year	mHealth MCH systems automate text messaging based on timing of gestation or postpartum status, most are not built to capture the real-time vital status of mother or infant.	SMS programs for maternal and child health need to adapt and make available messaging for miscarriage, stillbirth, and infant loss	The women in the bidirectional text messaging group wanted to be able to continue a message dialog with the nurse.	SMS programs for maternal and child health need to adapt and make available messaging for miscarriage, stillbirth, and infant loss
Van Heerden et al. (2017)	To assess the feasibility of the ages and stages questionnaire as a developmental screening tool: a cross-sectional study of South African and Zambian children aged 2-60 months	Early Childhood Development	The Ages and Stages Questionnaire version 3 (ASQ-3) was adapted and administered to 853 children living in South Africa and Zambia	Children < 2 years (n=853) Caregivers (n=853)	None	None	A set of formative group discussions were conducted with caregivers and questionnaires administered to children.	Children in southern Africa were found to perform significantly better than children from other countries early in life, especially in the domains of communication, gross motor and fine motor skills	By the age of five, children in southern Africa were performing significantly worse than their peers in the domains of fine motor and problem-solving	The results indicate the applicability of the ASQ-3 in southern Africa and point to the importance of early interventions to protect the early good development of African children in order to promote positive life trajectories.
Van Heerden et al. (2020)	Emerging Opportunities Provided by Technology to Advance Research in Child Health Globally	Health outcomes	Literature review	Caregivers Children < 2 years	Audio Sensing technology (wearables)	< 1 year	To evaluate opportunities to provide technology to advance research in child health.	Evaluating various digital technologies to assess child and maternal health and developmental outcomes	To evaluate the scope for the development of innovations and collaboration between scientists and technology developers.	To provide space for researchers, policy makers to create innovation and new solutions to the global challenges faced by children and their families.
Van Heerden et al. (2013)	To describe the acceptability and feasibility of mobile phones as a tool for clinic-based face-to-face data collection with pregnant women living with HIV in South Africa.	Health outcomes	16 interviewers were trained to conduct mobile phone–assisted personal interviews (MPAPI).	Pregnant women living with HIV (n= 12) for FGDs Pregnant women in sub study (n=512) in survey	MPAPI survey platform was supplied by Mobenzi Researcher	< 1 year	16 interviewers were trained to conduct mobile phone–assisted personal interviews (MPAPI). Short questionnaire based on items from the Technology Acceptance Model at 3 different time points	Acceptability of the method was found to be high among the 16 interviewers in group. Perceived usefulness was reported to be slightly higher than perceived ease of use across the 3 time points	Higher perceptions of both perceived ease of use and perceived usefulness. No network coverage challenges were reported.	Mobile phones were found both to be acceptable and feasible in the collection of maternal and child health data from women living with HIV in South Africa.
Van Velthoven et al. 2015	To assess the prevalence and factors that influence usage of mobile phones by caregivers of young children in China	Early Childhood Development	A mixed methods approach was used, whereby a survey (N=1854) and semi-structured interviews (N=17) were conducted concurrently	Caregivers (mother n= 1548 ; father n= 41 grandparents n=260)	Survey was administered using a smart phone and a digital recorder for interviews.	< 1 year	To access the prevalence and factors that influence usage of mobile phones by caregivers	Four main themes were found: (i) trends in mobile phone ownership; (ii) usage of mobile	The majority of survey participants (87.4%) used mobile	Overall mobile phone usage was high, several factors influencing usage and an interest
				Quantitative survey (N=1854) and semi-structured interviews Quantitative survey (N=1854) and semi-structured interviews			of young children. Factors associated included: decision to reply to text, emotion when receiving text and ease of use of text message.	phone functions; (iii) factors influencing replying to text messages; and (iv) uses of mobile phones for health care	phones, but usage was much higher among mothers (92.6%) and fathers (41%) compared to grandparents (54.6%).	of caregivers to use phones for health care. Future work needs to assess factors influencing mobile phone usage in-depth to optimize experiences of users for specific mHealth-based interventions
Wardle et al. 2018	To discuss the development of Milk Matters mobile application exploring co-design approach.	Co-design (Nutrition)	Co-design methodology in Three phase study :	Mothers (n= )	None	None	The workshop with staff from milk matters and mothers to brainstorm on what they require An initial survey was conducted via email to mothers. Follow-up interviews were hosted with 2 donor mothers on evaluation of prototype and perceptions of mobile application.	Initial meeting with Milk Matters concluded the requirements for the mobile application. The prototyping workshop with mothers shared their perceptions and brain storm ideas. An evaluation of the deployed application	Co-design approach allowed involved end user in the design. The initial survey and probe show this approach to be effective in designing applications.	Involving end users in research design and development to provide input on the development of software.
			workshop, surveys and then cultural probes	CHWs (n=)
Wilcox et al. 2019	To access the incremental cost-effectiveness of the Mobile Technology for Community Health (MOTECH) initiative at scale across 170 districts in Ghana.	Health Education	MOTECH’s mobile application to send health information to pregnant and postpartum women in Ghana.	CHWs (n=)	APP	< 1 year	The app to deliver information to pregnant women by CHWs on pregnancy and infant and child health and reminders for routine clinic visits.	MOTECH was estimated to be cost-effective and would reduce DALYs over 10 year period.	MOTECH may provide cost-effective ways to achieve greater impact on maternal and child health outcomes.	The adoption of MOTECH to improve MNCH service delivery and uptake represents good value for money in Ghana and is considered to be cost-effective and increase DALYs.
				Mothers antenatal (n=) and prenatal (n=)
					Voice messages (sms)
Zunza et al. 2017	To explore the feasibility of using mobile phone text messaging coupled with motivational interviewing to enhance adherence to breastfeeding practices	Nutrition	RCT of HIV mother–infant pairs will be randomly assigned	Mothers antenatal (n=60)	SMS	< 1 year	RCT trial of mother-infant pairs to be assigned in a automated text message (SMS) software on MNCH (infant feeding).	The study was effective in adopting digital technology to promote breastfeeding by HIV-positive women to influence behaviour change	This pilot trial will evaluate the feasibility of conducting a larger trial on communication and support approaches to improve adherence to breastfeeding by HIV-infected women	Text messaging and motivational interviewing will allow participants to access personalized adherence advice and support.
			to interactive mobile phone text messaging plus motivational
			Interviewing or usual standard of care in South Africa.	Infants (< 1 yr) (n=60)		.

## Sheet: Social Sciences
Author	Objective	Domain	Design	Sample	Tech	Deployment	Intervention Description	Outcomes &Measurement	Results	Recommendations
Adam et al.2019	To evaluate effectiveness of the Philani MOVIE intervention for increasing the practice of exclusive breastfeeding in South Africa	Education	a cluster-randomized controlled trial with a nested mixed-methods evaluation of the Mobile Video Intervention for Exclusive breastfeeding (MOVIE) program	CHWs (n= 584) Mothers-infant pairs (n=1008) in the control arm (n= 504) and (n=504) in the intervention.	Mobile video intervention	< 1 year	Nested qualitative	The outcomes of this study inform breastfeeding for infants < 5 months and feeding practices and maternal knowledge.	This intervention used digital messaging to promote the dissemination of community-based health information.	To facilitate and support digital and innovative tools which seek to inform maternal-child health educational tools.
Ahmed et al. 2015	To explore a multilevel approach to knowledge sharing: Improving health services for families and children: Improving health services for families and children.	Health outcomes	A needs assessment using Net-Map, FGDs,and in-depth interviews.	CHWs	SMS	>3 years	K4Health intervention on Net-maps and group discussions with stakeholders led to the development of national level online toolkits, District Learning Centers (DLCs), and a SMS network3 among CHWs at the community level.	Net-maps indicated an increase in outgoing communication from CHWs to higher levels of the health system.	The participatory approach was effective in engaging users and stakeholders in the needs assessment, design and implementation of health tools.	The multilevel stakeholder partnership has the power to improve the access to access to modern communication technologies has given rise to and the use of mobile phones for health improvement health outcomes of families and children.
Aneart et al.2019	This qualitative study explored the experiences of women receiving mhealth-supported antenatal care in a village, from community health workers (CHWs) in rural Burkina Faso, Africa	Health-outcomes	Semi-structured interviews with pregnant women in Burkina Faso, Africa.	CHWs (n= Mothers, antenatal (n=19 )	None	none	CHWs entered patient clinical data manually in their smartphone during their home visits. Interviews were conducted by CHWs and all wireless transferred data was monitored by the midwives in the community clinic for arising medical complications	The results support use of Mhealth in promoting early detection of pregnancy-related complication and collaboration between CHWs and midwives.	mHealth-supported visits of the CHWs have the potential to increase mothers’ knowledge about their pregnancy and, as such, motivate them to attend more ANC visits	mHealth may increase spousal involvement, as services are offered at home, improved information on pregnancy and utilization of ANC services and improved patients-provider relationship
Aryeetey et al. 2020	To explore the Breastfeed4Ghana was a social media-based campaign implemented to address identified gaps in the protection, promotion, and support of breastfeeding in Ghana.	Nutrition	Social media campaign and FGDs (N=6) with mothers and stakeholders in Ghana	Mothers postnatal (n= )	Social media applications (Twitter and Facebook)	< 1 year	The social media platforms (Twitter and Facebook) campaigns compromised of 60 inputs images, material and messages under three processes. Followed by 6 FGDs with mothers and stakeholders on breastfeeding promotion and information.	The campaign material was acceptable and the target population engaged with the information and materials on social media and input from FGDs used in the development of campaign.	This intervention promoted the creation of 60 evidence-based and culturally appropriate materials for a breastfeeding social media campaign in Ghana. Materials	Stakeholder input and partnership to promote the development of could serve as a guide for other social media campaign efforts to develop culturally appropriate health education and information for mothers using social media platforms.
Asfaw et al. 2019	To explore sources of trusted maternal health information and preferences for the mode of delivery of health information in Jimma Zone, Ethiopia	Health-outcomes	Qualitative design with FGDs (n= 12) and IDIs (n= 24)	CHWs (n= ) Female FGDs (n=6) and Male FDGs (n= 6).	FGDs (n= 12) and IDIs (n= 24).	none	An exploratory qualitative study was conducted in three districts, Twelve focus group discussions (FGDs) and twenty-four in-depth interviews (IDIs) were conducted among purposively selected study participants	Participants primarily favoured face-to-face/ interpersonal communication channels, followed by mass media and traditional approaches like community conversation, traditional songs and role plays.	Health workers were identified as trusted maternal health messengers	Government initiatives should strengthen the existing health extension packages by providing in-service and refresher training to health extension workers
Downs et al.2018	To design an mHealth voice messaging intervention delivered to mothers and fathers targeting IYCF practices and examine its implementation and impact in households with children 6–23 months in three rural villages in Senegal.	Nutrition	focus groups	Mothers (n= 24 )	Voice messages	< 3 months	Voice messages were sent to the children's mothers and fathers over a period of 4 weeks (two messages per week; eight messages in total),and 24‐hr dietary recalls and food frequency questionnaires (FFQs) were conducted after the implementation of the mHealth intervention to examine its impact on IYCF practice	The intervention led to change in IYCF practices as results shown increase in certain food consumption as a result of the intervention. Three of eight behaviours IYCF practices were changed from the intervention.	Findings reveal that voice messaging IYCF interventions in Senegal have the potential to improve IYCF behaviours among young children in the short term	Future research should entail scaling‐up the intervention and examining its sustainability over the long‐term.
			(n = 6) to inform the intervention development. Food Frequency Questionnaires (FFQs) Surveys were administered	Fathers (n=2 ) Infants < 2 years (n= 48)
Gong et al. 2018	To analyses the representation and reception of the advertising of children’s healthcare products in Chinese television	Health Education	Focus group (n=6) Digital advertising	Toddlers (<2 years) Parents	Media	None	This intervention used semiotic analysis and focus groups and draws on three sets of data: 58 infant formula TV adverts collected from Adtopic, 72 healthcare products TV adverts collected from AdmanGo6 and 6 focus groups with parents whose children are under the age of 4.	Media influence implications on to manage health risks and narratives of young children’s health-related risks comprising messages of environment, nature, nutrition and science	The institutional conditions reinforce the risk centred narrative which invokes heightened parental uncertainties and anxieties about childrearing as part of the modern cultural experiences in China	The use of media to promote health education focused on child and maternal health is effective to provide appropriate information on child-rearing and health risks related to child’s health.
Gopalakrishnan et al. 2019	To examine CHW and beneficiaries’ perceptions of a new mHealth intervention (Common Application Software [CAS] for CHWs in India.	Health-outcomes	Qualitative study Interviews were conducted in India	CHWs (n=32 ) Beneficiaries (n= 55)	none	None	Interviews were conducted by CHWs to beneficiaries	mHealth intervention was acceptable to the CHWs. Beneficiaries’ views were a mix of positive and negative perceptions	mHealth interventions targeting CHWs and beneficiaries have the potential to improve performance of CHWs, reduce barriers to information and potentially change the behaviours of beneficiaries.	Mhealth interventions for CHWs including mHealth interventions should examine contextual factors along with the acceptability, accessibility, and usability member. by beneficiaries and community
Griffiths et al. 2020	We defined the key components of consulting via mobile technology (mConsulting), explored whether mConsulting can fill gaps in access to quality healthcare for poor and spatially marginalised populations (specifically rural and slum populations) of low- and middle-income countries, and considered the implications of its take-up.	Health-outcomes	A scoping review of mobile health literature and searched for examples of mConsulting	Literature review	None	None	A scoping review of mobile health literature and searched for examples of mConsulting. programme theories against existing frameworks and identified published evidence on how and why these benefits/hazards are likely to accrue.	The components of mConsulting, including their characteristics and range. We discuss the implications of mConsulting for poor and spatially marginalised populations in terms of competent care, user experience, cost, workforce, technology, and the wider health system.	There is a lack of evidence of the impact of mConsulting in populations that are poor and spatially marginalised, as most research on mConsulting has been undertaken where quality healthcare exists.	Consulting could improve access to quality healthcare for these populations and, with attention to how it is deployed, potential hazards for the populations and wider health system could be mitigated.
Hackett et al. 2018	Exploring the perspectives of frontline community health workers and their female clients regarding data security and privacy within the context of an mHealth intervention to improve women's uptake of maternal health services from October 2013 to July 2014 in rural Tanzania.	Health outcomes	Qualitative Focus group discussions (FGD) and in-depth, semi-structured interviews (SSI) were designed to capture detailed information on women's relationships with CHWs and perspectives on the quality of household visits based on mode of support received.	CHWs (n=60 ) FGD (n= 8) Pregnant women (n= 56)	APP	< 1 year	A smartphone app was developed for CHWs during household visits with pregnant mothers and women.	The use of new technologies to capture health service user data during pregnancy and childbirth has both positive and negative impacts on perceptions of personal privacy and confidentiality	Women's concerns regarding privacy aligned closely with a belief that pregnancies and expected delivery dates must be kept secret, reflecting fears relating to privacy.	Strong community-based engagement is recommended from the outset when developing a mHealth intervention to integrate beliefs and gender dynamics that may influence acceptability and implementation of new technologies.
Higgs et al. 2014	To evaluate the Role of mHealth and Other Media Interventions for Behaviour Change to Enhance Child Survival and Development in Low- and Middle-Income Countries: An Evidence Review	Health-outcomes	Literature Review	None	None	None	A systematic review of the literature and making recommendations health outcomes on four STI areas and their ability to contribute to behaviour change relating to child survival and healthy child development	mHealth interventions have sufficient evidence to make topic-specific recommendations for broader implementation, scaling, and next research steps (e.g., adherence to HIV=AIDS antiretroviral therapy, uptake and demand of maternal health service, and compliance with malaria treatment guidelines		Donors and low- and middle-income countries are encouraged to implement recommendations for informing practice, policy, and research decisions to fully maximize the impact potential of mHealth and multimedia for child survival and development.
Krah et al.2016	To explore mHealth for community health in Africa in order to assess its still ambivalent evidence base.	Usability	Literature Review	None	None	None	A systematic review was conducted of one decade (2005–2015) of peer-reviewed literature on mHealth in Africa. Data analysis focused on qualifications of success and failure. Impact evaluations of project assessments (n = 65) were complemented with general analyses/overviews of mHealth's effectiveness (n = 35).	Review of these texts reveals ambivalence in the appraisal of mHealth; essentially, the critical stance in general analyses/overviews is absent from project assessments.	Review of these texts reveals ambivalence in the appraisal of mHealth; essentially, the critical stance in general analyses/overviews is absent from project assessments.	Design of interventions. Besides anticipative of technology-related complications, such realism must lead to either basic interventions or to smart mHealth shaped by deep understanding of the context of implementation.
Labrique et al. 2018	To assess successful scaling of digital health initiatives, considering the perspectives of end-users, patients, healthcare policy makers and investors, and the unmet needs within the relevant healthcare systems.	Health-outcomes	Literature Review	None	None	None	A review based on real-life case studies of scaling digital health in LMICs, five key focus areas have been identified as being critical	Insights into best practice for scaling digital health initiatives in LMICs derived	Digital health innovators must actively advocate for investments in the external elements required for scale-up. Gaps in policies and standards or an unstable infrastructure will certainly hinder scalability of digital health innovation	collaborative efforts towards a less-siloed approach to scaling and integrating digital health may provide the necessary leadership to enable innovative solutions to reach healthcare workers and patients in LMICs.
							for success.	from practical experience in real-life case studies, discussing how these may influence the development and
								Implementation of health programmes in the future.
Laurenzi et al. 2020	To explore strategies pregnant women and new mothers use to navigate and respond to health care barriers in a rural district in the Eastern Cape, South Africa	Health outcomes	Qualitative research method using interviews	Pregnant women (n= 26)	None	None	26 pregnant or recently delivered clients of the Enable	Interpersonal and structural levels reflected diverse	CHW interventions may alleviate some of the burdens facing fragile health care systems in however, rely on infrastructure of care that primary health care clinics and hospitals should be providing.	Future programming should work in tandem with formal health systems and should support staff to improve quality of care provided to pregnant women, new mothers, and their infants to prioritize their health at a time of vulnerability.
							Mentor Mother program were interviewed about their experiences of accessing formal MCH services	modes of navigating persistent barriers, yet also revealed an ongoing
								struggle to maintain motivation in the face of these challenges.
Lee et al.2016	To assess the effectiveness of mHealth interventions for maternal, newborn and child health (MNCH) in low– and middle– income countries (LMIC).	Health-outcomes	Literature Review	Infants < 2 years	None	None	16 online international databases were searched to identify	Interventions designed for health information	Improvements in intermediate outcomes have nevertheless been reported in many studies and there is modest evidence that Interventions delivered via SMS messaging can improve infant feeding.	A need to increase mHealth for MNCH in LMIC with rigorous methodological quality and evaluate impacts on patient outcomes.
							studies evaluating the impact of mHealth interventions on MNCH	delivery (n = 6); reminders (n = 3); communication (n = 2); data
				Mothers antenatal			outcomes in LMIC	collection (n = 2); test result turnaround (n = 2); peer group support
								(n = 2) and psychological intervention (n = 1)
Leon et al. 2012	Examine community-based health services (CBS) in South Africa, apply a framework to appraise the opportunities and challenges to effective implementation of mHealth at scale in health systems	Health-outcomes	Qualitative key Informants interviews (n= 19) and mHealth projects (n= 3)	Digital providers and stakeholders	None	None	A semi-structured interviews reviewed the benefits and challenges of mHealth in community-based services in	Four key system dimensions were identified and assessed: government stewardship and the organisational, technological and financial systems.	Opportunities for successful implementation of mHealth include the high prevalence of mobile phones, a supportive policy environment for eHealth, successful use of mHealth for CBS in a number of projects and a well-developed ICT industry	A health systems framework facilitated a systematic appraisal of potential challenges to scaling up mHealth for CBS in South Africa and may be useful for policy and practice decision-making in other low- and middle-income settings
							South Africa, through a combination of key informant interviews.
Limaye et al. 2018	To describes a digital stories to create a community-tailored prenatal health curriculum aiming to increase prenatal health knowledge, of pregnancy, and address community-specific barriers to seeking care during pregnancy in the Parinari District	Health education	A sequential exploratory mixed-method study design that used qualitative	Phase 1: CHWs (n= 17)	App	< 1 year	Phase I: 3 community-based PhotoVoice workshops with women and CHWs.	PhotoVoice workshops, pregnancy-related problems i.e., early pregnancies, complication, lack of spousal support.	digital stories address community-specific problems through narrative persuasion using local voices and photography	Participatory interventions serve as a model for developing educational strategies in a community tailored manner.
			methods for the process of digital story curriculum creation and quantitative methods for evaluation	Women (n= 10)			Phase II: Digital story telling curriculum creation with CHWs	30 digital stories were recorded. Survey results found the digital stories novel relatable and educational.
			of digital story acceptability				Phase III
				Phase II : CHWs (n= 27) male and female
				Phase III: Survey – Females (n= 60) and males (n=47)
Lund 2018	To explore mobile phone innovations for maternal and neonatal health in low- and middle-income countries: the role of mHealth	Usability	Literature review	None	SMS	None	Innovations in maternal and neonatal	Most mHealth innovations	It is difficult for users, health workers, and policymakers to identify high-quality intervention designs that are based on evidence limited to health behaviour	Recommendations to explore equity in tinnovation of the technological development in and for LMICs, mHealth is likely to play an important role in the Sustainable Development supporting the achievement of
							health in LMICs have focused on	aiming to influence health behaviour
							collecting health-related data, influencing	rely on SMSs send to women
							health behaviour, improving geographical	either throughout pregnancy or for
							access, and health workforce	immunisation schedules
							training and education
Lunze et al. 2015	To analyze the landscape of innovative Maternal and Newborn Health approaches and related published evidence.	Well-being	Literature review	Infants < 1 years Mothers	None	None	Systematic literature review using 11 databases as data source	Innovative MNH focused on maternal and	Few studies assessed intervention effects on health outcomes or focused on equity in health care delivery. RCT are rare	Future implementation and evaluation efforts need to assess innovations’ effects on health outcomes and provide evidence on potential for scale-up, considering cost, feasibility, appropriateness, and acceptability..
							and extracted data on innovative MNH approaches	Newborn health services, health workforce interventions. This includes: health
								technologies, interventions based on community ownership and participation.
Maselko et al. 2019	To investigate the link between father involvement in the first year of life and child development and maternal depression.	Maternal Mental Health	A cohort study established as part of a community based perinatal depression intervention trial in Pakistan	Mother child dyads (n= 158) Pregnant women (n=879)	None	None	Women were screened using the Patient Health Questionnaire-9. The intervention was the Thinking Healthy Programme, Peer Delivered (THPP), a low intensity psychotherapy program, delivered by peer counsellors. Follow-up interviews were conducted at 3, 6, and 12 months post-partum	There was a trend toward greater father involvement/being temporary non-resident predicting lower levels of maternal depression	Evidence shows better future association between father involvement, and both child development and maternal mental health	To have fathers engaged in studies on child outcomes. To improve the involvement of fathers in child development, and perhaps maternal mental health, programs are likely to benefit from engaging fathers in order to maximize potential impact on the child.
Mendenhall et al. 2014	To investigate the acceptability and feasibility of task-sharing mental health care in LMICs.	Maternal Mental Health	Qualitative study by examining perceptions of primary care service providers), community members, and service users in one district in each of the five countries participating in the Programme for Improving Mental health Care (PRIME)	CHWs Community members (mothers)	None	None	Thirty-six focus group discussions and 164 in-depth interviews were conducted at the pre-implementation stage with the objective of developing district level plans to integrate mental health care into primary	Task-sharing mental health services is perceived to be acceptable and feasible in these LMICs as long as key conditions are met.	Socio-cultural context is fundamental for identifying local personnel who can assist in detection of mental illness and facilitate treatment and care as well as training, supervision, and service delivery	Systemic challenges and sociocultural nuances that may influence task-sharing mental health care, locally-situated interventions could be more easily planned to provide appropriate and acceptable mental health care in LMICs.
Mwoma et al. 2020	To understand the feasibility and lessons learned from rural Kenya in providing CCD training and supporting its implementation alongside the Baby Friendly Community Initiative (BFCI).	Nutrition	Qualitative interviews with caregivers and implementers of the BFCI FGDs (n=7) KII (n=36) IDIs (n= 6)	CHWs: (n=12 male) (n= 18 female) fathers (n= 2) mothers (n=2) Grandmothers (n=1)	None	None	A qualitative study to determine the feasibility of incorporating Care for Child Development messages into the Baby Friendly Community Initiative and to obtain feedback on the proposed format of the Care for Child Development materials within the Baby Friendly Community Initiative.	Findings from interviews revealed that training community health volunteers on CCD, enabled them to deliver CCD messages alongside those of the BFCI during counselling sessions	A integrated approach to training as well as practical training opportunities, refresher training and provision of materials that facilitate the programme will enable further support for nurturing care in Kenya	Establishing the cost effectiveness of to inform the potential feasibility of scaling-up this approach in rural Kenya where resources are limited. Additionally, facilitate understanding of how this model would influence infant nutrition, growth and early child development in this rural Kenyan context.
Pellowski et al. 2018	This study applies the Network-Individual-Resource (NIR) Model to investigate individual, intimate dyadic, and family level predictors of perceived household food insecurity for pregnant women	Nutrition	Quantitative survey was administered during ANC visits.	Pregnant women (n= 826)	None	None	Survey measures were completed during the antenatal visit at 28 to 32 weeks’ gestation using validated questionnaires administered by trained study staff. Participants completed measures to assess tangible and mental resources that may be related to perceived household food insecurity.	Findings show that individual-level tangible resources (e.g. income, social assistance, HIV status) and mental resources (e. g. depression, childhood trauma) predicted perceived household food insecurity and these predictors differed by community. Intimate dyadic and family level resources did not predict household food insecurity.	Findings provides support for the extension of the NIR model to perceived household food insecurity, particularly regarding individual-level mental and tangible resources, as well as the impact of community-level factor	Future research should investigate the extent to which resource sharing occurs within networks.
Rotheram-Borus et al. 2012	To review standardized Functions for Smartphone Applications: Examples from Maternal and Child Health	Usability	Literature review	CHWs Mothers	None	None	To identify	Findings reveal that smartphones	Potential for awareness and investment in low-cost accessible smartphone systems to scalable healthcare innovations targeting healthcare prevention and treatment.	mobile applications can be programm ed and updated creates tremendous opportunities for relatively quick, broad, and inexpensive diffusion of health behaviour innovations.
							mHealth applications for maternal and child health, the	can be used to inform mothers about
							current literature review was conducted inMarch 2012, using	pregnancy-related healthcare; train healthcare workers, monitor and provide support to mothers and CHWs and linkage to care digital systems
							searches on Google, Google Scholar, and PubMed
Sarkar et al. 2018	To obtain a deeper understanding of how interpersonal dimensions of the quality of care relate to real-life experiences of perinatal care, in a resource-constrained local health system.	Wellbeing	Qualitative study 41 in-depth interviews and five focus group discussions (N = 34) were conducted with perinatal women and local health system health professionals living and working in rural Uganda	CHWs (n= 34) Mothers, antenatal (n=41; n= 34)	None	None	41 in-depth interviews and five focus group discussions (N = 34) were conducted with perinatal women and local health system health professionals living and working in rural Uganda. Data analysis used an emergent and partially inductive, thematic framework based on the grounded theory approach.	Thematic analysis showed three interrelated process aspects of quality of perinatal care: negative reported patient-provider interactions, the perceptions shaping patient-provider interactions, and emergent consequences arising out of these processes of care	The role of perinatal women's agency in their own health seeking behaviours and overall well-being, as well as that of underlying practical norms surrounding health worker attitudes and behaviours.	patient-centred perinatal healthcare provision in rural Uganda and point to the relevance of linking the interpersonal dimensions of quality of care to the larger systemic and structural dimensions of perinatal healthcare.
Singla et al. 2015	To determine the effectiveness trial of a parenting intervention in rural Uganda found benefits to child development among children 12-36 months, relevant parenting practices related to stimulation, hygiene and diet, and prevented the worsening of mothers' depressive symptoms	Early Childhood Development	Qualitative, semi-structured interviews were conducted at midline with peer delivery agents (n = 12) and intervention mothers (n = 31) and at endline with supervisors (n = 4).	Mothers (n=31)	None	None	Semi-structured interviews were intervention mothers. Content analysis was used to analyze qualitative data in terms of barriers and facilitators of intervention content, training and supervision, delivery and enactment	The most identified programme themes was, 'love and respect' targeting maternal psychological well-being was the most practiced by mothers, easiest to implement by delivery agents.	This implementation assessment revealed a number of important barriers (attendance) and facilitators from the perspectives of delivery agents, supervisors and program participants.	The methods and results are useful to examining and informing the content, delivery, and scaling up of the current program as well as future mother-child interventions in LMIC settings.
				CHWs (n= 12)
Sondaal et al. 2016	To assessing the Effect of mHealth Interventions in Improving Maternal and Neonatal Care in Low- and Middle-Income Countries: A Systematic Review	Usability	Mixed method Literature review was conducted on six databased on mhealth in LMICs and narrative synthesis of quantitative research results of intervention studies on MNCH	Mothers, antenatal	APP	< 3 months	Six databases were searched from June 2014–April 2015, linked to pregnant women in LMIC and mHealth’s Quantitative research results of intervention studies on maternal outcomes, neonatal outcomes, service utilization, and healthy pregnancy education.	mHealth interventions targeted at pregnant women increased maternal and neonatal service utilization shown through increased antenatal care attendance, facility-service utilization, skilled attendance at birth, and vaccination rates.	mHealth interventions may be effective solutions to improve maternal and neonatal service utilization	mHealth interventions into the healthcare system is encouraging and can pave the way to improved decision making on best practice implementation of mHealth interventions.
Tomlinson et al. 2018	To describe effectiveness of programming intervention Philani conducted in South Africa.	Nutrition	A case study of the Philani intervention RCT was conducted to evaluate the effectiveness	CHWs (n= )	Digital video storytelling	< 1 year	A case study of Philani+ (a maternal and child health intervention implemented in South Africa) to distil eight features of health programing that aid intervention Effectiveness.	Findings on, staff selection (rigorous selection and hiring procedures); training ; monitoring (feedback about quality); community and institutional support in mind.	Partnership to optimize the potential of staff and the importance of implementing with sustainable, long-term change	The need for implementers to take a long-term perspective on intervention, where gaining a sense for the human resource and process features of organizations are given time to accrue and cement
			of the mentor mother program in improving
			maternal and child health.	Mothers (n= )
Van Heerden et al. 2013	To explore Perceived mHealth barriers and benefits for home-based HIV testing and counselling and other care: Qualitative findings from health officials, community health workers, and persons living with HIV in South Africa	Health-outcomes	Qualitative study focus group discussions (FGD) in South Africa in 2016 with 10 home-based HTC field staff, 12 community health workers (CHWs) and 10 persons living with HIV (PLH	CHWs (n= 10) Women (n= 10)	None	None	Qualitative study focus group discussions (FGD) with CHWs and women (PLH)	Themes identified included: communication barriers between CHWs and staff. KI see mHealth as a way to improve health information transfer to government officials to better allocate healthcare resources.	Hospitals are adopting patient-centered approaches that solicit feedback from patients and incorporate them into decision-making processes.	A patient centered approach is needed in the development of mHealth systems. Further, such systems are critical to the successful extension of the health system from health facilities into people’s homes
Watkins et al. 2018	To explore, mobile phone use among patients and health workers to enhance primary healthcare: A qualitative study in rural South Africa	Usability	Qualitative research was undertaken in Mpumalanga in 2014. Semi structured in-depth interviews were conducted with 113 patients and 43 health workers from seven primary healthcare clinics and one district hospital	CHWs (n= 43)	APP	< 1 year	Semi structured in-depth interviews were conducted from hospitals	Findings showed that CHWs and patients used their own mobile phones for healthcare; reminders to take medication or clinic visits reminders. Patients and health workers accessed websites and used social media to gather health information.	Physical and social factors influence the usability of mobile phones for healthcare, and this can shape communication patterns such as poor eyesight.	The bottom-up use of mobile phones has been evolving to fill the gaps to augment primary care services in South Africa; however, barriers to access remain, such as poor digital infrastructure and low digital literacy.
Khowaja et al. 2017	To assess community experiences of health resource usage and perceived cost-drivers from a societal perspective to inform the design of an economic model for the Community Level Interventions for Pre-eclampsia (CLIP) trials	Usability	Qualitative research using focus groups (n= 9) were conducted	Pregnant women (n=12 )	None	None	Qualitative phenomenological approach. research using focus groups (n= 9) were conducted with pregnant women and stakeholders	Findings reveal that a large burden of OOP costs for in- and out-patient care, informal care from traditional healers, self-medication, childbirth, newborn care, transport to health facility, and missed wages by caretakers. CHWs reported health system cost barriers.	Our investigation of care-seeking practices revealed financial implications for families of pregnant women, and program implementation costs for the health system.	The societal perspective provided comprehensive knowledge of cost drivers to guide an economic appraisal of the CLIP trial in Sindh, Pakistan.
				Fathers (n=13)
				Mother-in-laws (n=7 )
				Father-in law(n=4)
				CHWs (n=19)

## Sheet: HCI
Author	Objective	Domain	Design	Sample	Tech	Deployment	Intervention Description	Outcomes &Measurement	Results	Recommendations
Kazi AM, Carmichael JL, Hapanna GW, Wang'oo PG, Karanja S, Wanyama D, Muhula SO, Kyomuhangi LB, Loolpapit M, Wangalwa GB, Kinagwi K, Lester RT Limpho Morie(2017)	The objective of our study was to understand the demographics, phone usage and ownership characteristics, and feasibility among patients in rural and remote areas of Kenya of having text messaging (short messaging service, SMS)-based mHealth intervention for improvements in antenatal care attendance and routine immunization among children in Northern Kenya	Maternal and child health	Qualitative Surveys	284	SMS	9 Months	SMS Messages	Feasibility and need for SMS reminders regarding antenatal visits and child immunization	80% of population has mobile phones. 97% would like the SMS system to remain trong increase in immunization trens present	mHealth programs, if designed appropriately for these settings, may be an innovative way for engaging women in care for improved maternal and newborn child health outcomes in order to achieve sustainable development goalNeed to integrate this feature into more medical processes to ensure compliance.
A.S. Laar a,*, E. Bekyieriya a, S. Isang b, B. Baguune (2019)	Objectives: This study assessed the perspectives of women and health workers on the feasibility of using mobile health technology (mHealth) for the provision of maternal and child health services in rural settings of the Upper West Region of Ghana	Nutrition, Maternal and Child health	he study used a mixed-design approach of quantitative and qualitative methods.Methods: Interviewer-administered questionnaires, focus group discussions (FGDs), and key informant interviews (KIIs) were employed	489	Mobile App		Mobile application, SMS, follow up calls	Ante natal visits and breastfeeding	Mobile applications, text messages and follow up calls are feasible interventions for the challenges faced in rural health systems.
Luk, Ho, Aoki	To this end, we describe the design of a prototype remote consultation system intended to provide the social, institutional and infrastructural context for sustained, self-organizing growth of a globally-distributedGhanaian medical community.	General Health , Medical Record keeping	Iterative development of prototype, Co Design, Field Work	73	Web system	2 months	Web system	Medical records	Systems based on social networking for consultations and referrals are suitable to areas such as Ghana	Locally Synchronous and global asynchronous systems work better in rural Africa
J.M. Vallis¹; A.C. Mason²*; K. Afari-Dekyi; E. Ansotinge; J. Antwi; L. Chifwaila; F.Fraser; P. Moyo; C. Mudenda; C. Turner; G. Urquhart; G. Van Stam; A.Wales†	The overall objective was to build on the capacity of nurse training schools (NTS) to deliver nurse education and continuing professional development (CPD), improving 'evidence-based' nursing practice in 2 priority areas: maternal and child and mental health	Mental Child and Maternal Health	Field work	28	Web system. Skype, Drop Box	10 months	Web system. Skype, Drop Box	Nurse training through E learning	Impact of e learning system on cultural, capacity and finances	Culture of the participants should be considered
Thomas Vilarinho, Jacqueline Floch, and Erlend Stav (2017	Self management of Cystic Fibroses in young children through Mobile app	General Health	Co Design – iterative High Fidelity Prototypes	42	Mobile App		Mobile application that tracts CF symptoms, food consumption provide a diary and shares information with medical staff	Disease management	The application proved to be very effective and should be deployed	Possibility of deploying similar apps for the self management of other chronic diseases.
Christine Mburu, Chelsea-Jou Warlde, Yaseen Joolay, Melissa Densmore	This paper reports on a process that involved Neonatal Intensive Care Unit (NICU) staff and mothers in the design of technological interventions that focus on enhancing communication between mothers and staff in the NICU context	Neonates	Co-Design, Iterative deployment	15 Nurses	Mobile App		Mobile application that shares NICU related information with mothers in a culturally sitsuated manner	Neonatal health	Mobile applications can be employed to assist with a lack of communication between nurses and the mothers of neonates. Culturally appropriate messages are important.	Further data analysis during the deployment of further phases.
Ramkrishnan Balakrishnan1, Vijayaprasad Gopichandran3* , Sharadprakash Chaturvedi1, Rahul Chatterjee1, Tanmay Mahapatra2 and Indrajit Chaudhuri1 (2016)	To assess the effectiveness of the Continuum of Care Services (CCS) mHealth platform in terms of strengthening the delivery of maternal and child health (MCH) services in a district in Bihar, a resource-poor state in India.	The CommCare mHealth platform was customized to CCS as one of the innovations under a project funded by the Bill and Melinda Gates Foundation to improve the maternal and newborn health services in Bihar.	Mixed methods , data gathered from deployment and interviews with particpants	550	Mobile app	1 month	registration of pregnant women, three antenatal visits, tetanus toxoid immunization of the mother, iron and folic acid tablet supply, institutional delivery, postnatal home visits and early initiation of breastfeeding	Well baby checks, Pregnancy Check-ups etc.	By virtue of its impact on quality, efficiency and equity of service delivery, health care manpower efficiency and governance, the mHealth inclusion at service provision level can be one of the potential strategy to strengthen the health system.
Joseph Thobias1 and Achilles Kiwanuka2*	The aim of this study was to design and implement a mHealth data model with an intention of improving mothers’ knowledge of Reproductive and Child Health (RCH) services in rural environments and to remind mothers who do not have access to mobile phones to attend antenatal care	Maternal and Child health	participatory action research. A phased approach was utilised to answer the research question. The phases were: diagnosis of the problem, action planning,action taking, evaluation and reflection. Data were collected through key informant interviews, document review, focus group discussion and observation. Content analysis methods were utilised during analysis. Consequently, the data model was des…	20	Mobile application	1 month	Mobile application		Challenges of information dissemination in low resource settings noted in this study are: mobile phone ownership and access of mothers, vertical coordination of health services and low staffing levels of health workers. Mothers who do not own mobile phones can leverage phone ownership of community learders, TBAs, CHWS and relatices in turn faciliteas communition of health messages to mothers.
Leanna WOODSa,b,1, Elizabeth CUMMINGS (2017)	M-health app aimed at assisting with the self management of Heart disease	General health	Co-design and design thinking approaches were followed to create a heart failure self management app	12	Mobile application that allows users to manage chronic health conditions	14 days	Mobile application that includes self management tools aimed at hear disease	Possibility of reducing the re-admittance of patients in hear failure to hospital due to better self management at home	End user tailored applications are better suited to the self management of chronic diseases. Design thinking is one way of achieving this
Hana AlJaberi (2016)	Designing m-health interventions for Caribbean trans migrant mothers	Maternal and Child health	Co-Design	12	Prototypes of mobile application	None	Prototypes of mobile application aimed at trans migrant mothers	Better understanding of the pregnancy ecology of transmigrant mothers	Trans migrant mothers face many stressors during pregnancy , need access to good health information for expectant mothers and relaxation methods considering the mental health of these mothers.	Possible development and deployment
Maletsabisa Molapo, Melissa Densmore	In this paper, we present the results of an 18-month engagement with community health workers (CHWs) in Lesotho, through which we designed a feedback-integrated platform for community health education using mobile multimedia.	General health	co-design process using participatory action research	54	Mobile application	18 Months	Video content shared on mobile phones	Participation in use of application	Increase in particpation
Boledi K Maleka1 Jeannie Van Der Linde1 Frances Page Glascoe2 De Wet Swanepoel	evaluated an mHealth version of a standard developmental screening tool, Parents Evaluation Developmental Status (PEDS) and PEDS: Developmental Milestones (PEDS:DM) for use by community health workers (CHWs) in terms of (1) correspondence with conventional paper-based testing by a speech language pathologist (SLP)	Child health	Experiment	207	Mobile app version of traditional PEDS tool		Mobile phone app that enables CHWs to administer PEDS	Accuracy of PEDS gold standard	Outcomes of the smartphone application, operated by a CHW, corresponded closely to the gold standard PEDS tools operated by a health professional. Trained CHWs can conduct accurate developmental screening using the smartphone version of the PEDS tools.	Future training and deployment
Laws R, Walsh AD, Hesketh KD, Downing KL, Kuswara K, Campbell KJ(2019)	The objective of this study was to examine if mothers and fathers differ in their use of the internet for information on their own health and their child’s health, feeding, and playing and to examine sociodemographic predictors of the use of the internet for information on these topics.	We conducted a secondary analysis on data collected from mothers (n=297) and fathers (n=207) participating in the extended Infant Feeding, Activity and Nutrition Trial (InFANT Extend) when their children were 36 months of age	Interviews	504	Social Media use		Investigation in how mothers and fathers access and use social media to access information re their children	Differences in how mothers and fathers access information	Social Media usage patterns – mothers access social media more frequently
Nga Tuyet Nguyen, Huong Minh Vu, Sang Dinh Dao, Hieu Trung Tran, Tu Xuan Cam Nguyen (2017)	Data exported from ImmReg were used to compare the immunization rate, dropout rate, and timeliness of vaccination before and after the intervention. Additionally, a rapid survey was conducted to understand the willingness of parents with children due for vaccination to pay for SMS reminder messages on the immunization schedule.	Child health	sms		SMS	18 Months	SMS reminders for child immunization
Maria N van der Merw(2019)	PEDS system installed on mobile phones in order to reach under served areas in SA . To describe the clinical utility of smartphone developmental screening conducted by CCWs in terms of referral rate, test duration and early detection of developmental delays.	Child health	Mixed methods study	10 CHW 138 Children	PEDS adapted for mobile app	18 Months	Mobile offering of PEDS app	Increase in referral rate / CHW perceptrions	Strong increase in referral rate means more children in underserved areas were screened
Rosslyn Layton (2016)	Paper discusses the utilization of free basics (Zero rated applications) in order to provide mhealth	Literature Review of many existing m health projects				Application of zero rated features		Increase in availability by reducing cost	Summary of existing mobile apps running in LMIC countries
Oluwaseun I. Obasola	This study investigated the use of information and communication technology (ICT) by women in Nigeria to access maternal and child health (MCH) information, as well as the influence of its use on their health practices	Survey	Explores how mothers use ICT to gain information	1011	ICT usage
Iyabo M. Mabawonku
	The aim of this study was to assess the usability of PotM ( pre eclampsia management app) (with mid-level health workers) for iteratively refining the system.	Development of the PotM user interface involved usability testing with target end-users in South Africa. Users were asked to complete clinical scenario tasks, speaking aloud to give feedback on the interface and then complete a questionnaire. Completed evaluation of tool at tygerber hospital	Usability and error tracking	37	Mobile application		200 patients screened with tool	Errors reported and UI improvements suggested
Chelsea-Joy Wardle, Mitchell Green, Christine Mburu and Melissa Densmore	Milk Matters mobile application, a tool developed to motivate women to donate their surplus breast milk to the local milk bank.	Maternal and Child Health	Co and particpatory design workshops and focus groups	41	Mobile app	1 year +	Mobile application that enables mothers to donate surplus breast milk	Design considerations and success of mobile application	Guidelines regarding co design with mothers ands= samll babies Features suitable to this type of application
Xu et al	paper reviews various mobile apps currently availbable as well as design their own mobile app	Maternal and child health	Design and review of application	10	Mobile App	1 year +	Mobile applications aimed at MCH	Design considerations and usage guidelins
Deepika Yadav, Prerna Malik, Kirti Dabas, and Pushpendra Singh. 2019	Use of chatbots in different spheres of life is continuously increasing since a couple of years. We attempt to understand the potential of chatbots for breastfeeding education by conducting an Wizard-of-Oz experiment with 22 participant	Maternal Health	Prototyping + WoZ	22	Chatbot		Mobile app that has Woz implementation of chatbot	Usage	The role of community memebers and family must be considered as they are treates as a first point of call for answering queries . Types of queries : milk production,feeding,
Susan Eksteen,a Stefan Launer,b Hannah Kuper,c Robert H Eikelboom,d Andrew Bastawrous,c and De Wet Swanepoela (2019)	To implement and evaluate a community-based hearing and vision screening programme for preschool children in the Western Cape, South Africa, supported by mobile health technology (mHealth) and delivered by community health workers (CHWs).	Child health	Methods We trained four CHWs to provide dual sensory screening in preschool centres of Khayelitsha and Mitchells Plain during September 2017–December 2018. CHWs screened children aged 4–7 years using mHealth software applications on smartphones. We used logistic regression analysis to evaluate the association between screening results and age, sex and test duration, and, for hearing, excessive ba…		Mobile app	1 yr	Hearing screenings done using e health tool	We used logistic regression analysis to evaluate the association between screening results and age, sex and test duration, and, for hearing, excessive background noise levels.	CHWs screened 94.4% (8023/10 362) of eligible children at 271 centres at a cost of 5.63 United States dollars per child. The number of children who failed an initial hearing and visual test was 435 (5.4%) and 170 (2.1%), respectively. Hearing test failure was associated with longer test times (odds ratio, OR: 1.022; 95% confidence interval, CI: 1.021–1.024) and excessive background noise levels a…	mHealth-supported CHW-delivered hearing and vision screening in preschool centres provided a low-cost, acceptable and accessible service, contributing to lower referral numbers to resource-constrained public health institutions.
Isaac Holeman & Dianna Kane (2019)	a novel intervention for coordinating community health workers (CHWs) through conversational text messaging (Holeman et al., 2014; Mahmud, Rodriguez, & Nesbit, 2010). This effort gave rise to an open source project called the Community Health Toolkit, and to the non-profit organization Medic Mobile, with which we are both affiliated.	General health	Prototyping, deployment, follow up survyes and redev - human centered design		Mobile application	1 yr			Importance of human values in design
Edward Jaser(2013)	In this paper, we report our findings from implementing a number of ICT interventions to promote maternal-child health care status in rural areas of Jordan. Collected feedback demonstrates the benefits of such system in supporting government activities.	Maternal and child mental health	Surveys and interviews gathering data on government deployed ICT's	191	SMS, mobile app e government services	1 year	Mobile and online e government services,	Adoption	Excellent mobile peneration, need for better quality content
Duncan Mitch J, Kolts Gregory S (2019)	In The Lancet Digital Health, Cliona Ni Mhurchu and colleagues1 evaluate their co-designed intervention (the OL@-OR@ mHealth intervention) to improve adherence to health-related guidelines relating to smoking, nutrition, alcohol, and physical activity behaviours.	General health	The study used a cluster-randomised controlled trial (RCT) design with 69 communities,	1451	Mobile application	12 weeks	Mobile application aimed at guidelines relating to smoking, nutrition, alcohol, and physical activity behaviours.	Adherance to guidelines	At 12 weeks, the two study groups did not differ in the proportions of participants adhering to the behavioural guidelines, but both groups showed increased adherence to the guidelines.
Katule et al	In this paper we propose the use of intermediaries to facilitate interaction with a mobile phone-based application and to motivate ongoing use by the target beneﬁciaries.	Maternal and Child health	Co-design		mobile application		Mobbile applicate	Usage and Engament
Barry et al (2017)	We explore the potential of phronesis, a concept from Aristotelian virtue ethics, for mHealth design.	Mental health	Co-design		application that allows users to self report on issues of mental health		application that allows users to self report on issues of mental health	Enagement
Yanfeng Zhang1, Li Chen1, Michelle H. M. M. T. van Velthoven2, Wei Wang1, Li Liu3, Xiaozhen Du, Qiong Wu1, Ye Li1, Josip Car2	Effective interventions in maternal, newborn and child health (MNCH), if achieving high level of population coverage, could prevent most of deaths in children under five years of age. High–quality measurements of MNCH coverage are essential for tracking progress and making evidence–based decisions.	Maternal and child mental health	MNCH coverage data are mainly collected through fieldworkers’ interview with preselected households in standard programs of Demographic and Health Surveys (DHS) or Multiple Indicator Cluster Surveys (MICS) in most low– and middle–income countries. Household surveys will continue to be the major data source for MNCH coverage in the foreseeable future. However, face–to–face data collection broadly …		SMS messages used to collect DHMS data	3 months	Mobile representation of manual survey process	Data colllected and time spent	SMS messages can replace current large scale surveys and interviews aimed at MCH
Jingting Wang1, PhD; Doris Howell2,3, PhD; Nanping Shen4, PhD; Zhaohui Geng1, PhD; Fulei Wu1, PhD; Min Shen5, BA; Xiaoyan Zhang6, BA; Anwei Xie7, MSc; Lin Wang8, PhD; Changrong Yuan9, PhD, FAAN	This study aims to evaluate the potential effectiveness of this mHealth supportive care intervention on emotional distress, social support, care burden, uncertainty in illness, quality of life, and knowledge.	Child health	We conducted a quasi-experimental pre- and postdesign study	101	Mobile application	1 year 1 month	Mobile application aimed at the education of parents of children with leukemia	Data of parents’ social support, anxiety, depression, care burden, uncertainty in illness, quality of life, their existing knowledge of ALL and care, and knowledge need were collected before and after the 3-month study period in both groups. For the intervention group, parents’ experience of receiving the intervention was also collected through individual interviews.	Intervention reduced parent anxieyt, increased socail interaction and knowledge regarding their child's condition	The mHealth intervention in supporting parents of children with ALL is effective. This study is informative for other future studies on providing mHealth supportive care for parents of children with cancer.
Miriam Cunningham a,*, Paul Cunningham a,*, Darelle Van Greunenb *2018)	mHealth4Afrika is a collaborative research and innovation project, co-funded under Horizon 2020. It is focused on supporting Sustainable Development Goal 3 and Horizon 2020 Societal challenges by researching and evaluating the potential impact of co-designing and developing an open source, multilingual enabled mHealth platform to support quality community-based primary maternal healthcare deliver…	Maternal Health	A mixed methods strategy is applied. For technical development of the platform, design science research techniques are applied. The various platform iterations are implemented using an agile development process. Qualitative data collection and ethnographic observation was used during the needs requirements and base line study and validation of system iterations		Mobile application		Mobile application aime at maternal health	This paper aims to share insights into the co-design process to develop a platform that	This paper aims to share insights into the co-design process to develop a platform that integrates Electronic Medical Records, Electronic Health Records, medical sensors and visualisation tools, and automatically generates monthly program indicators.
Cunninghma Et al	Methods: A mixed methods strategy is applied. For technical development of the platform, design	Genral Health	Interviews, surveys, deployment		Mobile application	3 yearas	Mobiile app and e halth methods	The impact oc do desigin on mobile app usage
Paul Cunningham, Miriam Cunningham (2018)	science research techniques are applied. The various platform iterations are implemented using an agile	General health	Interviews, surveys, deployment		Mobile application and e record keeping	3 years	Mobie app and e health methods	The impact of co-design on an e-records platform	****
Kumar and Anderson (2015)	development process. Qualitative data collection and ethnographic observation was used during the	Maternal Health	Mixed methos	34	Mobile applications	2 weeks	Mobile application	Mobile phone usage patterns	We stress the importance of taking a community-oriented approach and show that although there are strict social conventions and patriarchal norms that constrain various practices of these women, they are able to exercise agency and mobilize help within their communities when needed.
Divya Ramachandran,Prabhu Dutta Das,John Canny,Edward Cutrell	needs requirements and base line study and validation of system iterations. These methods support	Maternal and child health	Mixed methods	31	Video content	1 year	Mobile application with video content aimed at maternal and neonatel health	Empowerment of woman through video content	While our results are preliminary, they show evidence that the creation and use of videos did help (1) engage village women in dialogue, (2) show positive effects toward health worker motivation and learning, and (3) motivate key community influencers to participate in promoting the health workers
Hana AlJaberi, PhD (2018)	regular interaction with policy makers, district and clinic managers and healthcare workers as part of	Maternal Health	Interviews, surveys, deployment	27	Smart phone appliaction	8 years	investigation of mobile applications	Investigation of moblie application usage.	Millennium Development Goals (MDGs) are unlikely to be met in most low- and middle-income countries (LMIC). Smartphones and smartphone proxy systems using simpler phones, equipped with the capabilities to identify location/time and link to the web, are increasingly available and likely to provide an excellent platform to support healthcare self-management, delivery, quality, and supervision. Smar…
McCool et al	Based In New Zealand looks at SMS messages and their appropriateness for the rural aborigini community e mploying a textmessage approach for behaviour change ina low-resourced Pacific Island populationconcurs with the growing consensus on thehuge potential of technology for targetedsupport for health risk behaviours	General health	Interviews, surveys, deployment	30	SMS messages	6 months	SMS messages aimed to quitting smoking	SMS messages aimed at quitting smoking	Our experience in employing a text message approach for behaviour change in a low-resourced Pacific Island population concurs with the growing consensus on the huge potential of technology for targeted support for health risk behaviours.5 In partnership with local colleagues, we meticulously adapted, revised, retested, revised and piloted a series of text messages designed to support smokers to q…
Limaye et al	Co Desing with mothers and fathers re pregnancies. Digital Story telling through photo voice and video	Maternal Health	Interviews, surveys, deployment		Video content	1 year +	Vidoe content	video contnet	Background In rural areas of the Loreto region within the Peruvian Amazon, maternal mortality rate is above the national average and the majority of women deliver at home without care from a trained health care provider.
Byrne and Sahay	In this paper, the role of participation within the domains of information system (IS) research and social development is analyzed. Speciﬁcally, we examine how the process of IS development, and the IS itself, can reﬂect and shape the status of social development. Traditionally, participatory design (PD) research in IS has focused on business contexts in the Western world, with minimal applicatio…	Maternal Health	Interviews, surveys, deployment		Information System aimed at immunizations	5 months	IS system that assists with Immunization records	IS System accuracy and usage	In this paper, the role of participation within the domains of information system (IS) research and social development is analyzed. Speciﬁcally, we examine how the process of IS development, and the IS itself, can reﬂect and shape the status of social development. Traditionally, participatory design (PD) research in IS has focused on business contexts in the Western world, with minimal applicatio…
Kuntagod et al	As per the WHO statistics, the risk of pregnancyrelated deaths is much higher for girls aged 15-19 compared to women in their twenties. ‘Peer Couple to Couple Approach’ (PCCA) can be a sustainable, community led approach, involving both the partners of young couples (the wife and husband) as a ‘dyad’, to overcome the socio-cultural and gender related barriers to plan and space their families and …	Maternal Health	Interviews, surveys, deployment		App aimed at family pllaning	1 year	Moible application	Engagement , social constructs and usage	This paper describes the PCCA approach and the use of digital technology as a process enabler for deploying at scale in rural areas, based on a field pilot in the state of Jharkhand, India.
Akama et al	’? This paper challenges co-design conventions that focus too tightly on formal process by addressing what happens at the moment when we step into situations to alter them with others. This is intrinsically relational and we expose the politics of practice that cannot be replicated or interchanged. Instead, we suggest that practices of readying are constituted by personal histories, experiences, …	General health	Interviews, surveys, deployment					Co design methods
Rotherhham and Boris	regular interaction with policy makers, district and clinic managers and healthcare workMillennium Development Goals (MDGs) are unlikely to be met in most low- and middle-income countries (LMIC). Smartphones and smartphone proxy systems using simpler phones, equipped with the capabilities to identify location/time and link to the web, are increasingly available and likely to provide an excellent …	Maternal Health	Interviews, surveys, deployment
Magoye et al	A new digital ecosystem, represented by chatbots seem to offer promising solution by embodying the function of a virtual healthcare expert, who is always available to provide information in the required precision. Powered by AI and machine learning algorithms, chatbots are forecasted to bring forth accuracy, precision and availability of information when used. This paper discusses the need to dev…	Maternal Health	Interviews, surveys, deployment	45	Chatbot	1 month	Exploration of a chatbot that provides up to date support and information for expecting mothers	Suitability of application	Highly feasible , need for more mature technology	A chatbot that is not integrated into a knowledge base derived from western practices
Haith-Cooper et al	Increasing awareness and providign infromation on pre natal sepsis	Maternal Health	Interviews, co-desing workshops, deployment	15	Animations	1 year +	Animted vidoes that provide information on sepsis	Reducation of sepsis	The animation was considered acceptable, culturally sensitive and simple to implement and follow.	DAISI appears to be an innovative solution for use in maternity care to address difficulties with the postnatal hospital discharge process. We could find no evidence of digital animation being used in this context and recommend a study to test it in practice prior to adopting its use more widely. If effective, the DAISI principle could be used in other maternity contexts and other areas of the NH…
Nyamawe nd Seif	This paper explores the role of ICT in reducing MMR and NMR, existing solutions are intensely reviewed to discover what is lacking and provide necessary recommendations.	Maternal Health	Evaulation and discussion of a wide range of mobile and web technologies deployed in order to address maternal and infant health throughout Africa.		Mobile applications	NA	Evalutation of a wide rante of mobile apps and web technologies	Reduction of Infant mortaility rate	This study found that ICT interventions have the potentionl to reduce INMR	To fully extend the benefits of ICT in delivering quality health services in Tanzania, there should be sustainable solutions and friendly supporting environment across the country. The mHealth technologies should be deployed entirely instead of only to some regions. The government should stress on public awareness so that majority can subscribe to mHealth services. To supplement mhealth, Web port…
Lim et al	Objective: The aim of this study was to assess the usability of PotM (with mid-level health workers) for iteratively refining the system. Results: After ethical approval and informed consent, 37 nurses and midwives evaluated the tool.	Maternal Health	Methods: Development of the PotM user interface involved usability testing with target end-users in South Africa. Users were asked to complete clinical scenario tasks, speaking aloud to give feedback on the interface and then complete a questionnaire. The tool was then evaluated in a pilot clinical evaluation in Tygerberg Hospital, Cape Town	37	Web application	1 year	User interface on mobile app aimed at reducing pre ecampsia	Usability	During Study 1, major issues in the functionality of the touch-screen keyboard and date scroll wheels were identified (total errors n=212); during Study 2 major improvements in navigation of the app were suggested (total errors n=144). Overall, users felt the app was usable using the Computer Systems Usability Questionnaire; median (range) values for Study 1 = 2 (1-6) and Study 2 = 1 (1-7).	The importance of including end users in the design of interfaces cannot be under stated
Obasola and Mbawanko	This study investigated the use of information and communication technology (ICT) by women in Nigeria to access maternal and child health (MCH) information, as well as the influence of its use on their health practices. As the relevance of ICT increases as a vital tool for communicating MCH information, an understanding of its use by women to access such information becomes pertinent. A total enu…	Maternal Health	Survey , focus groups and deployment	1001	Mobile phone , radion and television		MCH information was accessed through mobile phones (76.0%), radio (66.9%), television (55.1%), the Internet (27.3%), and the public address system/projector (2.5%). The MCH information themes accessed were on: appointment reminders (45.0%), emotional changes (39.5%), family planning (34.0%), nutrition (32.8%), medication (30.6%), and breastfeeding (26.0%). Constraints such as unreliable power sup…	This study has identified the mobile phone as an important ICT tool used in accessing MCH information. It also showed that the use of ICT tools to access MCH information can influence the health practices of women, either positively or negatively. This has implications for policy formulation and design of ICT-powered MCH intervention programmes.
